# Supplementary material for: Overexpression of PheNAC3 from moso bamboo promotes leaf senescence and enhances abiotic stress tolerance in Arabidopsis
Source: PeerJ. 2020 Mar 31;8:e8716. doi: 10.7717/peerj.8716 (PMC7120055; doi:10.7717/peerj.8716)
Supplement: Supplemental Information 13 [file peerj-08-8716-s013.zip]

Archive with 11 entries (8 files):
- Raw data 1/
- Raw data 1/Full-length_gels_and_blots/
- Raw data 1/Full-length_gels_and_blots/Actin2.jpg
- Raw data 1/Full-length_gels_and_blots/PheNAC3.jpg
- Raw data 1/Raw_data_for_gene_expression   Germination rate and Chlorophyll content/
- Raw data 1/Raw_data_for_gene_expression   Germination rate and Chlorophyll content/Chlorophyll content in leaf of moso bamboo.xlsx
- Raw data 1/Raw_data_for_gene_expression   Germination rate and Chlorophyll content/Chlorophyll content in transgenic Arabidopsis.xlsx
- Raw data 1/Raw_data_for_gene_expression   Germination rate and Chlorophyll content/Germination rate.xlsx
- Raw data 1/Raw_data_for_gene_expression   Germination rate and Chlorophyll content/The relative expression in transgenic Arabidopsis.xlsx
- Raw data 1/Raw_data_for_gene_expression   Germination rate and Chlorophyll content/The relative expression of PheNAC3 in leaf of moso bamboo.xlsx
- Raw data 1/Raw_data_for_gene_expression   Germination rate and Chlorophyll content/root length and lateral root number.xlsx
