# Supplementary material for: Overexpression of PheNAC3 from moso bamboo promotes leaf senescence and enhances abiotic stress tolerance in Arabidopsis
Source: PeerJ. 2020 Mar 31;8:e8716. doi: 10.7717/peerj.8716 (PMC7120055; doi:10.7717/peerj.8716)
Supplement: Supplemental Information 13 [file peerj-08-8716-s013.zip › Raw data 1/Raw_data_for_gene_expression Germination rate and Chlorophyll content/Chlorophyll content in leaf of moso bamboo.xlsx]

## Sheet: Sheet1
	Treatments		Repeat	Chlorophyll content	Average	error
	0 h		Repeat 1	5.99	5.46333	0.49034
			Repeat 2	5.38
			Repeat 3	5.02
	48 h	CK	Repeat 1	5.31	4.89667	0.371663
			Repeat 2	4.79
			Repeat 3	4.59
		ABA	Repeat 1	2.27	2.05	0.230651
			Repeat 2	2.07
			Repeat 3	1.81
		MeJA	Repeat 1	1.81	1.62667	0.343851
			Repeat 2	1.84
			Repeat 3	1.23
		NaCL	Repeat 1	3.6	3.24	0.315753
			Repeat 2	3.11
			Repeat 3	3.01
		PEG	Repeat 1	2.91	3.07	0.165227
			Repeat 2	3.06
			Repeat 3	3.24
		Dark	Repeat 1	3.71	4.06333	0.382797
			Repeat 2	4.47
			Repeat 3	4.01
		SA	Repeat 1	3.01	3.42	0.443058
			Repeat 2	3.36
			Repeat 3	3.89
