# Supplementary material for: Overexpression of PheNAC3 from moso bamboo promotes leaf senescence and enhances abiotic stress tolerance in Arabidopsis
Source: PeerJ. 2020 Mar 31;8:e8716. doi: 10.7717/peerj.8716 (PMC7120055; doi:10.7717/peerj.8716)
Supplement: Supplemental Information 13 [file peerj-08-8716-s013.zip › Raw data 1/Raw_data_for_gene_expression Germination rate and Chlorophyll content/Chlorophyll content in transgenic Arabidopsis.xlsx]

## Sheet: Sheet1
		WT	OE-3-10	OE-3-14	OE-3-15
Chlorophyll content	Repeat 1	2.22515	1.69772	1.28469	1.04996
	Repeat 2	2.09702	1.82991	1.3591	1.12195
	Repeat 3	2.00145	1.66091	1.5499	1.19097
	Average	2.10787	1.72951	1.3979	1.12096
	Error	0.11	0.09	0.14	0.07
