# Supplementary material for: Overexpression of PheNAC3 from moso bamboo promotes leaf senescence and enhances abiotic stress tolerance in Arabidopsis
Source: PeerJ. 2020 Mar 31;8:e8716. doi: 10.7717/peerj.8716 (PMC7120055; doi:10.7717/peerj.8716)
Supplement: Supplemental Information 13 [file peerj-08-8716-s013.zip › Raw data 1/Raw_data_for_gene_expression Germination rate and Chlorophyll content/The relative expression in transgenic Arabidopsis.xlsx]

## Sheet: Sheet1
				AtSAG12			AtCAB			AtABF4			AtNCED3			AtRD29A			AtRD29B
				Ralative expression	Average	Error	Ralative expression	Average	Error	Ralative expression	Average	Error	Ralative expression	Average	Error	Ralative expression	Average	Error	Ralative expression	Average	Error
	G2	WT	Repeat 1	1.08	1	0.07	0.93	1	0.19	0.94	1	0.08	1.05	1	0.05	1.05	1	0.06	1.06	1	0.08
			Repeat 2	0.97			0.85			1.09			0.98			1.01			1.03
			Repeat 3	0.95			1.22			0.97			0.96			0.93			0.91
		OE-3-10	Repeat 1	30.42	28.14	2.03	0.44	0.55	0.13	0.37	0.26	0.1	15.55	14.49	1.27	44.82	47.95	2.86	2.58	2.71	0.23
			Repeat 2	27.48			0.53			0.21			14.85			50.41			2.56
			Repeat 3	26.52			0.69			0.19			13.08			48.63			2.97
		OE-3-14	Repeat 1	13.94	12.45	1.39	0.13	0.15	0.04	0.81	0.62	0.17	121.94	110.63	10.81	32.25	28.44	4.57	8.22	6.76	1.29
			Repeat 2	11.18			0.12			0.55			100.39			29.7			6.33
			Repeat 3	12.21			0.2			0.5			109.64			23.37			5.74
		OE-3-15	Repeat 1	42.4	33.32	10.3	0.2	0.42	0.31	0.25	0.21	0.04	8.94	8.5	0.69	11.77	9.98	1.63	2.55	2.62	0.18
			Repeat 2	35.43			0.78			0.19			8.85			9.56			2.82
			Repeat 3	22.13			0.29			0.18			7.7			8.6			2.48
	G3	WT	Repeat 1	1.15523	1	0.1433	0.915544	1	0.0734474	1.08636	1	0.174414	1.16888	1	0.146586	1.13669	1	0.147549	1.04231	1	0.0862291
			Repeat 2	0.972018			1.03553			1.11439			0.905707			1.01974			1.05691
			Repeat 3	0.872756			1.04893			0.799256			0.925412			0.843575			0.900789
		OE-3-10	Repeat 1	2873.05	2322.8	484.808	0.218933	0.327839	0.107378	1.13705	1.43659	0.265004	3.35615	3.71205	1.00525	0.810073	0.828783	0.100444	1.79347	1.99914	0.255074
			Repeat 2	2136.9			0.330964			1.53216			4.84683			0.937266			2.28456
			Repeat 3	1958.46			0.433621			1.64055			2.93317			0.739008			1.91938
		OE-3-14	Repeat 1	7.36823	8.33505	0.953967	0.226805	0.350244	0.110992	0.579508	0.477755	0.114057	1.04304	0.901013	0.140583	0.647307	0.656606	0.0354739	1.40281	1.47936	0.0690995
			Repeat 2	9.27562			0.382107			0.354465			0.761923			0.626708			1.53713
			Repeat 3	8.3613			0.441819			0.499293			0.898073			0.695803			1.49814
		OE-3-15	Repeat 1	5652.73	4483.63	1159.43	0.0926325	0.0709428	0.0201401	1.34461	1.06937	0.267703	16.1297	12.9095	2.80121	0.11988	0.10649	0.0176616	1.10171	3.68938	4.6075
			Repeat 2	3334.12			0.0528323			0.809905			11.563			0.0864733			0.957425
			Repeat 3	4464.04			0.0673636			1.0536			11.0358			0.113117			9.00901
