# Supplementary material for: Overexpression of PheNAC3 from moso bamboo promotes leaf senescence and enhances abiotic stress tolerance in Arabidopsis
Source: PeerJ. 2020 Mar 31;8:e8716. doi: 10.7717/peerj.8716 (PMC7120055; doi:10.7717/peerj.8716)
Supplement: Supplemental Information 13 [file peerj-08-8716-s013.zip › Raw data 1/Raw_data_for_gene_expression Germination rate and Chlorophyll content/The relative expression of PheNAC3 in leaf of moso bamboo.xlsx]

## Sheet: root stem leaf
		Repeat	Relative expression level	Average	Error
	Root	Repeat 1	0.84	1	0.18
		Repeat 2	1.19
		Repeat 3	0.97
	Stem	Repeat 1	0.86	0.83	0.09
		Repeat 2	0.89
		Repeat 3	0.73
	Leaf	Repeat 1	0.65	0.81	0.27
		Repeat 2	0.66
		Repeat 3	1.12

## Sheet: 3 years old seedling 
		Repeat	Relative expression level	Average	Error
	Young	Repeat 1	1	1	0
		Repeat 2	1
		Repeat 3	1
	Mature	Repeat 1	5.68	6.87	1.28
		Repeat 2	8.22
		Repeat 3	6.72
	Old	Repeat 1	2.72	2.84	0.28
		Repeat 2	3.16
		Repeat 3	2.64

## Sheet: detached leaves
	Time	Treatments	CK			ABA			MeJA			NaCL			Dark			PEG			SA
			Relative expression level	Average	Error	Relative expression level	Average	Error	Relative expression level	Average	Error	Relative expression level	Average	Error	Relative expression level	Average	Error	Relative expression level	Average	Error	Relative expression level	Average	Error
	0 h	Repeat 1	0.96	1	0.04	0.96	1	0.04	0.96	1	0.04	0.96	1	0.04	0.96	1	0.04	0.96	1	0.04	0.96	1	0.04
		Repeat 2	0.99			0.99			0.99			0.99			0.99			0.99			0.99
		Repeat 3	1.04			1.04			1.04			1.04			1.04			1.04			1.04
	1 h	Repeat 1	0.88	0.89	0.09	0.7	0.63	0.07	0.83	0.82	0.16	0.52	0.83	0.27	0.37	0.37	0.05	0.35	0.33	0.03	0.83	0.85	0.11
		Repeat 2	0.8			0.57			0.65			0.97			0.41			0.33			0.75
		Repeat 3	0.97			0.62			0.97			0.99			0.32			0.3			0.97
	12 h	Repeat 1	0.85	0.89	0.15	4.68	4.21	0.58	0.8	0.77	0.06	1.63	1.37	0.23	0.68	0.75	0.06	0.67	0.71	0.09	0.8	0.77	0.06
		Repeat 2	1.05			3.57			0.7			1.24			0.8			0.82			0.7
		Repeat 3	0.76			4.38			0.82			1.22			0.78			0.64			0.82
	24 h	Repeat 1	1.24	1.34	0.08	3.48	3.62	0.63	1.01	1.13	0.24	13.89	15.05	1.13	5.06	4.31	0.77	1.73	1.93	0.17	1.01	1.13	0.24
		Repeat 2	1.38			2.71			0.97			15.1			3.52			2.05			0.97
		Repeat 3	1.39			3.95			1.41			16.16			4.35			2			1.41
	48 h	Repeat 1	0.94	1.13	0.24	1.02	1.03	0.06	1.89	2.23	0.38	1.16	1.35	0.25	1.17	1.38	0.21	0.88	0.77	0.14	2.22	2.2	0.16
		Repeat 2	1.4			0.98			2.16			1.64			1.39			0.82			2.03
		Repeat 3	1.06			1.09			2.63			1.25			1.59			0.61			2.36
		Treatments	ABA	MEGA	DARK	NACL	PEG	SA
		Time	Fold changes
		0 h	1	1	1	1	1	1
		1 h	0.71	0.92	0.41	0.94	0.5	0.96
		12 h	4.75	0.87	0.85	1.54	0.8	0.87
		24 h	2.7	0.85	3.22	11.25	1.44	0.85
		48 h	0.91	1.97	1.22	1.19	0.68	1.95

## Sheet: harvested shoots
	Time	Repeat	Relative expression level	Average	Error
	0 h	Repeat 1	0.66	1	0.36
		Repeat 2	1.37
		Repeat 3	0.97
	12 h	Repeat 1	2.93	3.39	0.53
		Repeat 2	3.28
		Repeat 3	3.96
	24 h	Repeat 1	7.28	6.24	1.1
		Repeat 2	6.35
		Repeat 3	5.08
	48 h	Repeat 1	17.35	17.7	0.43
		Repeat 2	18.18
		Repeat 3	17.58
