# Supplementary material for: Overexpression of PheNAC3 from moso bamboo promotes leaf senescence and enhances abiotic stress tolerance in Arabidopsis
Source: PeerJ. 2020 Mar 31;8:e8716. doi: 10.7717/peerj.8716 (PMC7120055; doi:10.7717/peerj.8716)
Supplement: Supplemental Information 13 [file peerj-08-8716-s013.zip › Raw data 1/Raw_data_for_gene_expression Germination rate and Chlorophyll content/root length and lateral root number.xlsx]

## Sheet: MS
1/2 MS			WT	OE-3-10	OE-3-14	OE-3-15
			root length （cm）
	10 d	Repeat 1	4.31429	4.15	4.12	4.27143
		Repeat 1	4.05714	4.27	4.41	4.31331
		Repeat 1	4.41429	4.14	4.07	4.3
		Average	4.2619	4.18667	4.2	4.29491
		Error	0.184243	0.0723418	0.183576	0.0213989

## Sheet: NaCl
1/2 MS+NaCl			WT	OE-3-10	OE-3-14	OE-3-15
			Germination rate
	10 d	Repeat 1	0.331429	0.818571	0.894286	1.22571
		Repeat 2	0.292857	0.7418	0.80231	1.37012
		Repeat 3	0.18	0.8321	0.92123	1.16234
		Average	0.268095	0.79749	0.872609	1.25272
		Error	0.0786925	0.0487014	0.0623532	0.106491

## Sheet: Mannitol
1/2 MS+Mannitol			WT	OE-3-10	OE-3-14	OE-3-15
			root length
	10 d	Repeat 1	2.88571	2.37143	2.95143	3.85857
		Repeat 1	2.44143	2.3532	3.28453	3.13298
		Repeat 1	3.4	2.68435	2.40956	4.05863
		Average	2.90905	2.46966	2.88184	3.68339
		Error	0.479712	0.186149	0.441615	0.487055
1/2 MS+Mannitol			WT	OE-3-10	OE-3-14	OE-3-15
			lateral root number
	10 d	Repeat 1	1.57143	5.28571	3.85714	4.85714
		Repeat 1	1.14286	5.14286	4.57143	5.14286
		Repeat 1	2.42857	4.85714	4.71429	5.28571
		Average	1.71429	5.09524	4.38095	5.09524
		Error	0.654654	0.218218	0.459221	0.218218
